# Supplementary material for: Spatio-temporal distribution of influencing factors of cardiovascular disease in the United States
Source: Front Public Health. 2025 Sep 11;13:1649851. doi: 10.3389/fpubh.2025.1649851 (PMC12460323; doi:10.3389/fpubh.2025.1649851)
Supplement: Supplementary file 3 [file Table_2.XLS]

## Sheet: 离散化结果
Name	1991_1995	1996_2000	2001_2005	2006_2010	2011_2015	2016_2020
population_density	geometric	geometric	geometric	quantile	quantile	geometric
DEM	quantile	quantile	quantile	quantile	quantile	quantile
temperature	natural	equal	equal	quantile	geometric	quantile
precipitation/mm	geometric	natural	geometric	geometric	equal	quantile
NDVI	equal	equal	natural	geometric	natural	equal
SDI	equal	equal	quantile	quantile	quantile	equal
Ambient ozone pollution	geometric	quantile	quantile	quantile	quantile	quantile
Ambient particulate matter pollution	geometric	equal	equal	equal	quantile	quantile
Household air pollution from solid fuels	quantile	natural	natural	quantile	quantile	quantile
Nitrogen dioxide pollution	natural	geometric	equal	equal	quantile	geometric
GDP	quantile	equal	equal	geometric	geometric	quantile
personal income	equal	natural	quantile	quantile	quantile	natural
Diet Low in Omega-6 Polyunsaturated Fatty Acids	geometric	geometric	geometric	quantile	quantile	geometric
Diet high in processed meat	geometric	geometric	quantile	equal	quantile	quantile
Diet high in red meat	natural	equal	quantile	geometric	natural	quantile
Diet high in sodium	quantile	equal	quantile	quantile	quantile	natural
Diet high in sugar-sweetened beverages	geometric	geometric	geometric	quantile	quantile	quantile
Diet high in trans fatty acids	quantile	equal	quantile	quantile	equal	natural
Diet low in fiber	equal	equal	equal	quantile	quantile	natural
Diet low in fruits	equal	equal	natural	quantile	quantile	quantile
Diet low in legumes	equal	natural	equal	natural	quantile	quantile
Diet low in nuts and seeds	geometric	geometric	geometric	natural	quantile	quantile
Diet low in seafood omega-3 fatty acids	quantile	equal	geometric	natural	quantile	natural
Diet low in vegetables	equal	quantile	quantile	quantile	quantile	quantile
Diet low in whole grains	quantile	equal	equal	quantile	quantile	quantile
Dietary risks	equal	equal	natural	natural	quantile	quantile
High alcohol use	geometric	geometric	geometric	quantile	quantile	quantile
Low physical activity	geometric	geometric	geometric	natural	geometric	quantile
Tobacco	quantile	natural	quantile	quantile	quantile	equal
