# Supplementary material for: Spatio-temporal distribution of influencing factors of cardiovascular disease in the United States
Source: Front Public Health. 2025 Sep 11;13:1649851. doi: 10.3389/fpubh.2025.1649851 (PMC12460323; doi:10.3389/fpubh.2025.1649851)
Supplement: Supplementary file 4 [file Table_3.XLS]

## Sheet: Sheet1
Name	1991-1995		1996-2000		2001-2005		2006-2010		2011-2015		2016-2020
	q	p	q	p	q	p	q	p	q	p	q	p
population_density	0.49185	0.00652845	0.293027	0.0986952	0.470587	4.18551e-06	0.539234	0.0124845	0.590547	0.00200224	0.593005	0.617412
DEM	0.558203	3.7803e-10	0.386668	6.70051e-10	0.672202	3.47229e-10	0.600526	0.00127427	0.553126	0.00424486	0.544903	0.00508592
temperature	0.287612	1	0.164713	1	0.313152	0.838225	0.381641	0.125064	0.443528	0.86879	0.3363	0.185412
precipitation/mm	0.407854	0.99995	0.410417	0.000526267	0.470437	0.242478	0.556543	0.999005	0.558164	0.319063	0.432063	0.0505122
NDVI	0.41005	1	0.319559	0.994732	0.468449	1.11892e-09	0.626891	0.997912	0.507037	0.0591519	0.584071	0.638011
SDI	0.0604286	1	0.0866892	0.999998	0.121796	0.0003459	0.240631	0.391469	0.142342	0.668545	0.201999	0.999556
Ambient ozone pollution	0.224149	0.999999	0.147716	4.26486e-05	0.184274	1.63617e-05	0.294401	0.387	0.297714	0.430093	0.354731	0.164274
Ambient particulate matter pollution	0.62311	0.000277666	0.417005	0.772615	0.521747	5.0098e-05	0.497002	0.957158	0.40481	0.149677	0.538998	0.0168961
Household air pollution from solid fuels	0.155065	6.69732e-05	0.101691	1	0.191284	1	0.173673	0.665494	0.263532	0.159293	0.270717	0.146448
Nitrogen dioxide pollution	0.198147	1	0.115972	1	0.156677	0.999835	0.265848	0.999992	0.212615	0.30724	0.199471	0.999972
GDP	0.0410289	0.349855	0.0586289	1	0.0648263	1	0.398257	0.999993	0.199532	0.999998	0.243001	0.459721
personal income	0.0420246	1	0.0748275	1	0.0661925	0.0597851	0.254412	0.393174	0.421935	0.0464984	0.277328	0.989882
Diet Low in Omega-6 Polyunsaturated Fatty Acids	0.155327	1	0.269097	0.999919	0.214973	0.997694	0.301707	0.267235	0.253534	0.169894	0.301582	0.999998
Diet high in processed meat	0.267464	1	0.216961	0.999447	0.387763	8.36501e-10	0.492291	0.999819	0.354539	0.15294	0.386442	0.0780784
Diet high in red meat	0.227588	0.997432	0.209229	0.999947	0.334998	3.08046e-10	0.486	0.587802	0.372973	0.991983	0.49894	0.0134489
Diet high in sodium	0.285009	1.15969e-09	0.175713	0.992503	0.514483	8.31278e-10	0.645689	0.001799	0.561335	0.00110841	0.534918	0.637879
Diet high in sugar-sweetened beverages	0.162176	1	0.152637	1	0.297187	0.998938	0.400973	0.240754	0.347015	0.303938	0.516151	0.00403234
Diet high in trans fatty acids	0.316034	5.03139e-10	0.289111	0.96302	0.508391	5.06213e-10	0.553088	0.000131032	0.488605	0.759279	0.514117	0.819549
Diet low in fiber	0.235996	1	0.274641	0.911217	0.359118	0.918558	0.397872	0.254736	0.424553	0.0629577	0.426207	0.800678
Diet low in fruits	0.320809	0.999998	0.313721	0.980859	0.44087	0.0581291	0.505356	0.0157537	0.34707	0.0336336	0.44701	0.123632
Diet low in legumes	0.278783	1	0.213284	0.522057	0.426843	0.240089	0.507547	0.953938	0.571176	0.0154545	0.529371	0.017794
Diet low in nuts and seeds	0.132934	1	0.236121	0.999995	0.179522	0.999999	0.336285	0.847352	0.336936	0.31009	0.43494	0.0415191
Diet low in seafood omega-3 fatty acids	0.211726	2.24004e-07	0.139311	1	0.323948	0.841187	0.559702	0.57453	0.408332	0.0802664	0.277818	0.999902
Diet low in vegetables	0.428448	1	0.271419	1.18104e-09	0.456711	4.97388e-10	0.426342	0.126133	0.471889	0.0389037	0.378768	0.251836
Diet low in whole grains	0.330225	2.08142e-10	0.273762	0.988245	0.468786	0.00163403	0.571746	0.00385816	0.518486	0.0120875	0.553201	0.00105871
Dietary risks	0.339206	0.999322	0.275609	0.946653	0.448474	0.0021437	0.520221	0.939339	0.547397	0.00869627	0.510702	0.0260447
High alcohol use	0.213149	1	0.118797	0.999993	0.123779	0.975599	0.228933	0.780689	0.296511	0.45162	0.514063	0.0157319
Low physical activity	0.330064	0.0975457	0.210156	0.10662	0.341909	0.00880357	0.49662	0.99714	0.506984	0.313469	0.511979	0.028809
Tobacco	0.56987	1.89167e-10	0.497407	0.00180187	0.577895	6.96592e-10	0.590218	0.000309264	0.424184	0.0089641	0.420316	0.975673
