# Supplementary material for: Spatio-temporal distribution of influencing factors of cardiovascular disease in the United States
Source: Front Public Health. 2025 Sep 11;13:1649851. doi: 10.3389/fpubh.2025.1649851 (PMC12460323; doi:10.3389/fpubh.2025.1649851)
Supplement: Supplementary file 5 [file Table_4.XLS]

## Sheet: Sheet1
Year	X1	X2	q(X1)	q(X2)	q（X1,X2）	Interaction
1991-1995	Population Density	Diet low in fruits	0.49185	0.320809	0.77711	Enhance, bilinear
	Population Density	Diet low in whole grains	0.49185	0.330225	0.794037	Enhance, bilinear
	Population Density	tabacco	0.49185	0.56987	0.824329	Enhance, bilinear
	Diet low in fruits	Diet low in whole grains	0.320809	0.330225	0.601587	Enhance, bilinear
	Diet low in fruits	tabacco	0.320809	0.56987	0.647201	Enhance, bilinear
	Diet low in whole grains	tabacco	0.330225	0.56987	0.740504	Enhance, bilinear
1996-2000	Population Density	DEM	0.293027	0.386668	0.524851	Enhance, bilinear
	Population Density	Ambient particulate matter pollution	0.293027	0.147716	0.565888	Enhance, nonlinear
	Population Density	Low physical activity	0.293027	0.210156	0.547983	Enhance, nonlinear
	Population Density	Tabacco	0.293027	0.497407	0.695545	Enhance, bilinear
	DEM	Ambient particulate matter pollution	0.386668	0.147716	0.571736	Enhance, nonlinear
	DEM	Low physical activity	0.386668	0.210156	0.574614	Enhance, bilinear
	DEM	Tabacco	0.386668	0.497407	0.682498	Enhance, bilinear
	Ambient particulate matter pollution	Low physical activity	0.147716	0.210156	0.477322	Enhance, nonlinear
	Ambient particulate matter pollution	Tabacco	0.147716	0.497407	0.612219	Enhance, bilinear
	Low physical activity	Tabacco	0.210156	0.497407	0.602113	Enhance, bilinear
2001-2005	Population density	DEM	0.470587	0.672202	0.837728	Enhance, bilinear
	Population density	Diet high in processed meat	0.470587	0.387763	0.825748	Enhance, bilinear
	Population density	Diet high in red meat	0.470587	0.334998	0.804632	Enhance, bilinear
	Population density	Diet high in sodium	0.470587	0.514483	0.869915	Enhance, bilinear
	Population density	Diet high in trans fatty acids	0.470587	0.508391	0.840964	Enhance, bilinear
	Population density	Diet low in fruits	0.470587	0.44087	0.854225	Enhance, bilinear
	Population density	Tabacco	0.470587	0.577895	0.846352	Enhance, bilinear
	DEM	Diet high in processed meat	0.672202	0.387763	0.910427	Enhance, bilinear
	DEM	Diet high in red meat	0.672202	0.334998	0.889715	Enhance, bilinear
	DEM	Diet high in sodium	0.672202	0.514483	0.851353	Enhance, bilinear
	DEM	Diet high in trans fatty acids	0.672202	0.508391	0.847782	Enhance, bilinear
	DEM	Diet low in fruits	0.672202	0.44087	0.885191	Enhance, bilinear
	DEM	Tabacco	0.672202	0.577895	0.879338	Enhance, bilinear
	Diet high in processed meat	Diet high in red meat	0.387763	0.334998	0.635308	Enhance, bilinear
	Diet high in processed meat	Diet high in sodium	0.387763	0.514483	0.659509	Enhance, bilinear
	Diet high in processed meat	Diet high in trans fatty acids	0.387763	0.508391	0.652184	Enhance, bilinear
	Diet high in processed meat	Diet low in fruits	0.387763	0.44087	0.592312	Enhance, bilinear
	Diet high in processed meat	Tabacco	0.387763	0.577895	0.72425	Enhance, bilinear
	Diet high in red meat	Diet high in sodium	0.334998	0.514483	0.702603	Enhance, bilinear
	Diet high in red meat	Diet high in trans fatty acids	0.334998	0.508391	0.652914	Enhance, bilinear
	Diet high in red meat	Diet low in fruits	0.334998	0.44087	0.571972	Enhance, bilinear
	Diet high in red meat	Tabacco	0.334998	0.577895	0.69924	Enhance, bilinear
	Diet high in sodium	Diet high in trans fatty acids	0.514483	0.508391	0.635588	Enhance, bilinear
	Diet high in sodium	Diet low in fruits	0.514483	0.44087	0.692766	Enhance, bilinear
	Diet high in sodium	Tabacco	0.514483	0.577895	0.691477	Enhance, bilinear
	Diet high in trans fatty acids	Diet low in fruits	0.508391	0.44087	0.709702	Enhance, bilinear
	Diet high in trans fatty acids	Tabacco	0.508391	0.577895	0.686027	Enhance, bilinear
	Diet low in fruits	Tabacco	0.44087	0.577895	0.719768	Enhance, bilinear
2006-2010	Population density	DEM	0.539234	0.600526	0.760473	Enhance, bilinear
	Population density	Diet high in sodium	0.539234	0.645689	0.769813	Enhance, bilinear
	Population density	Diet high in trans fatty acids	0.539234	0.553088	0.943316	Enhance, bilinear
	Population density	Diet low in fruits	0.539234	0.505356	0.828237	Enhance, bilinear
	Population density	Diet low in whole grains	0.539234	0.571746	0.956337	Enhance, bilinear
	Population density	Tabacco	0.539234	0.590218	0.883621	Enhance, bilinear
	DEM	Diet high in sodium	0.600526	0.645689	0.823198	Enhance, bilinear
	DEM	Diet high in trans fatty acids	0.600526	0.553088	0.921246	Enhance, bilinear
	DEM	Diet low in fruits	0.600526	0.505356	0.854758	Enhance, bilinear
	DEM	Diet low in whole grains	0.600526	0.571746	0.821478	Enhance, bilinear
	DEM	Tabacco	0.600526	0.590218	0.843544	Enhance, bilinear
	Diet high in sodium	Diet high in trans fatty acids	0.645689	0.553088	0.75196	Enhance, bilinear
	Diet high in sodium	Diet low in fruits	0.645689	0.505356	0.793224	Enhance, bilinear
	Diet high in sodium	Diet low in whole grains	0.645689	0.571746	0.752086	Enhance, bilinear
	Diet high in sodium	Tabacco	0.645689	0.590218	0.780945	Enhance, bilinear
	Diet high in trans fatty acids	Diet low in fruits	0.553088	0.505356	0.902986	Enhance, bilinear
	Diet high in trans fatty acids	Diet low in whole grains	0.553088	0.571746	0.650437	Enhance, bilinear
	Diet high in trans fatty acids	Tabacco	0.553088	0.571746	0.650437	Enhance, bilinear
	Diet low in fruits	Diet low in whole grains	0.505356	0.571746	0.87326	Enhance, bilinear
	Diet low in fruits	Tabacco	0.505356	0.590218	0.82612	Enhance, bilinear
	Diet low in whole grains	Tabacco	0.571746	0.590218	0.656818	Enhance, bilinear
2011-2015	Population density	DEM	0.590547	0.553126	0.697088	Enhance, bilinear
	Population density	personal income	0.590547	0.421935	0.878393	Enhance, bilinear
	Population density	Diet high in sodium	0.590547	0.561335	0.84906	Enhance, bilinear
	Population density	Diet low in fruits	0.590547	0.34707	0.681698	Enhance, bilinear
	Population density	Diet low in legumes	0.590547	0.571176	0.903776	Enhance, bilinear
	Population density	Diet low in vegetables	0.590547	0.471889	0.824435	Enhance, bilinear
	Population density	Diet low in whole grains	0.590547	0.518486	0.86513	Enhance, bilinear
	Population density	Dietary risks	0.590547	0.547397	0.852228	Enhance, bilinear
	Population density	Tabacco	0.590547	0.424184	0.857713	Enhance, bilinear
	DEM	personal income	0.553126	0.421935	0.970308	Enhance, bilinear
	DEM	Diet high in sodium	0.553126	0.561335	0.782992	Enhance, bilinear
	DEM	Diet low in fruits	0.553126	0.34707	0.793474	Enhance, bilinear
	DEM	Diet low in legumes	0.553126	0.571176	0.885356	Enhance, bilinear
	DEM	Diet low in vegetables	0.553126	0.471889	0.812427	Enhance, bilinear
	DEM	Diet low in whole grains	0.553126	0.518486	0.864679	Enhance, bilinear
	DEM	Dietary risks	0.553126	0.547397	0.896447	Enhance, bilinear
	DEM	Tabacco	0.553126	0.424184	0.958296	Enhance, bilinear
	personal income	Diet high in sodium	0.421935	0.561335	0.79559	Enhance, bilinear
	personal income	Diet low in fruits	0.421935	0.34707	0.586248	Enhance, bilinear
	personal income	Diet low in legumes	0.421935	0.571176	0.801294	Enhance, bilinear
	personal income	Diet low in vegetables	0.421935	0.471889	0.856551	Enhance, bilinear
	personal income	Diet low in whole grains	0.421935	0.518486	0.740657	Enhance, bilinear
	personal income	Dietary risks	0.421935	0.547397	0.665817	Enhance, bilinear
	personal income	Tabacco	0.421935	0.424184	0.855886	Enhance, nonlinear
	Diet high in sodium	Diet low in fruits	0.561335	0.34707	0.695729	Enhance, bilinear
	Diet high in sodium	Diet low in legumes	0.561335	0.571176	0.771538	Enhance, bilinear
	Diet high in sodium	Diet low in vegetables	0.561335	0.471889	0.80163	Enhance, bilinear
	Diet high in sodium	Diet low in whole grains	0.561335	0.518486	0.690063	Enhance, bilinear
	Diet high in sodium	Dietary risks	0.561335	0.547397	0.749196	Enhance, bilinear
	Diet high in sodium	Tabacco	0.561335	0.424184	0.708329	Enhance, bilinear
	Diet low in fruits	Diet low in legumes	0.34707	0.571176	0.619595	Enhance, bilinear
	Diet low in fruits	Diet low in vegetables	0.34707	0.471889	0.57677	Enhance, bilinear
	Diet low in fruits	Diet low in whole grains	0.34707	0.518486	0.719438	Enhance, bilinear
	Diet low in fruits	Dietary risks	0.34707	0.547397	0.72789	Enhance, bilinear
	Diet low in fruits	Tabacco	0.34707	0.424184	0.536399	Enhance, bilinear
	Diet low in legumes	Diet low in vegetables	0.571176	0.471889	0.848798	Enhance, bilinear
	Diet low in legumes	Diet low in whole grains	0.571176	0.518486	0.685395	Enhance, bilinear
	Diet low in legumes	Dietary risks	0.571176	0.547397	0.82053	Enhance, bilinear
	Diet low in legumes	Tabacco	0.571176	0.424184	0.789632	Enhance, bilinear
	Diet low in vegetables	Diet low in whole grains	0.471889	0.518486	0.744058	Enhance, bilinear
	Diet low in vegetables	Dietary risks	0.471889	0.547397	0.603448	Enhance, bilinear
	Diet low in vegetables	Tabacco	0.471889	0.424184	0.682773	Enhance, bilinear
	Diet low in whole grains	Dietary risks	0.518486	0.547397	0.681005	Enhance, bilinear
	Diet low in whole grains	Tabacco	0.518486	0.424184	0.690625	Enhance, bilinear
	Dietary risks	Tabacco	0.547397	0.424184	0.689473	Enhance, bilinear
2016-2020	DEM	Ambient particulate matter pollution	0.544903	0.538998	0.927641	Enhance, bilinear
	DEM	Diet high in red meat	0.544903	0.49894	0.921321	Enhance, bilinear
	DEM	Diet high in sugar-sweetened beverages	0.544903	0.516151	0.88089	Enhance, bilinear
	DEM	Diet low in legumes	0.544903	0.529371	0.964298	Enhance, bilinear
	DEM	Diet low in nuts and seeds	0.544903	0.43494	0.940619	Enhance, bilinear
	DEM	Diet low in whole grains	0.544903	0.553201	0.83654	Enhance, bilinear
	DEM	Dietary risks	0.544903	0.510702	0.956563	Enhance, bilinear
	DEM	High alcohol use	0.544903	0.514063	0.844145	Enhance, bilinear
	DEM	Low physical activity	0.544903	0.511979	0.929333	Enhance, bilinear
	Ambient particulate matter pollution	Diet high in red meat	0.538998	0.49894	0.803324	Enhance, bilinear
	Ambient particulate matter pollution	Diet high in sugar-sweetened beverages	0.538998	0.516151	0.929866	Enhance, bilinear
	Ambient particulate matter pollution	Diet low in legumes	0.538998	0.529371	0.668379	Enhance, bilinear
	Ambient particulate matter pollution	Diet low in nuts and seeds	0.538998	0.43494	0.823976	Enhance, bilinear
	Ambient particulate matter pollution	Diet low in whole grains	0.538998	0.553201	0.851031	Enhance, bilinear
	Ambient particulate matter pollution	Dietary risks	0.538998	0.510702	0.923017	Enhance, bilinear
	Ambient particulate matter pollution	High alcohol use	0.538998	0.514063	0.848566	Enhance, bilinear
	Ambient particulate matter pollution	Low physical activity	0.538998	0.511979	0.937352	Enhance, bilinear
	Diet high in red meat	Diet high in sugar-sweetened beverages	0.49894	0.516151	0.771883	Enhance, bilinear
	Diet high in red meat	Diet low in legumes	0.49894	0.529371	0.767858	Enhance, bilinear
	Diet high in red meat	Diet low in nuts and seeds	0.49894	0.43494	0.824209	Enhance, bilinear
	Diet high in red meat	Diet low in whole grains	0.49894	0.553201	0.863256	Enhance, bilinear
	Diet high in red meat	Dietary risks	0.49894	0.510702	0.760293	Enhance, bilinear
	Diet high in red meat	High alcohol use	0.49894	0.514063	0.890398	Enhance, bilinear
	Diet high in red meat	Low physical activity	0.49894	0.511979	0.753786	Enhance, bilinear
	Diet high in sugar-sweetened beverages	Diet low in legumes	0.516151	0.529371	0.76573	Enhance, bilinear
	Diet high in sugar-sweetened beverages	Diet low in nuts and seeds	0.516151	0.43494	0.637542	Enhance, bilinear
	Diet high in sugar-sweetened beverages	Diet low in whole grains	0.516151	0.553201	0.814036	Enhance, bilinear
	Diet high in sugar-sweetened beverages	Dietary risks	0.516151	0.510702	0.771746	Enhance, bilinear
	Diet high in sugar-sweetened beverages	High alcohol use	0.516151	0.514063	0.836761	Enhance, bilinear
	Diet high in sugar-sweetened beverages	Low physical activity	0.516151	0.511979	0.780836	Enhance, bilinear
	Diet low in legumes	Diet low in nuts and seeds	0.529371	0.43494	0.704773	Enhance, bilinear
	Diet low in legumes	Diet low in whole grains	0.529371	0.553201	0.710581	Enhance, bilinear
	Diet low in legumes	Dietary risks	0.529371	0.510702	0.641097	Enhance, bilinear
	Diet low in legumes	High alcohol use	0.529371	0.514063	0.817462	Enhance, bilinear
	Diet low in legumes	Low physical activity	0.529371	0.511979	0.595395	Enhance, bilinear
	Diet low in nuts and seeds	Diet low in whole grains	0.43494	0.553201	0.705169	Enhance, bilinear
	Diet low in nuts and seeds	Dietary risks	0.43494	0.510702	0.676802	Enhance, bilinear
	Diet low in nuts and seeds	High alcohol use	0.43494	0.514063	0.85378	Enhance, bilinear
	Diet low in nuts and seeds	Low physical activity	0.43494	0.511979	0.756005	Enhance, bilinear
	Diet low in whole grains	Dietary risks	0.553201	0.510702	0.798478	Enhance, bilinear
	Diet low in whole grains	High alcohol use	0.553201	0.514063	0.974278	Enhance, bilinear
	Diet low in whole grains	Low physical activity	0.553201	0.511979	0.75006	Enhance, bilinear
	Dietary risks	High alcohol use	0.510702	0.514063	0.963831	Enhance, bilinear
	Dietary risks	Low physical activity	0.510702	0.511979	0.576148	Enhance, bilinear
	High alcohol use	Low physical activity	0.514063	0.511979	0.942218	Enhance, bilinear
